# Supplementary material for: Extreme Li-Mg selectivity via precise ion size differentiation of polyamide membrane
Source: Nat Commun. 2024 Mar 20;15:2505. doi: 10.1038/s41467-024-46887-4 (PMC10954764; doi:10.1038/s41467-024-46887-4)
Supplement: Supplementary file 3 — Source Data [file 41467_2024_46887_MOESM3_ESM.xlsx]

## Sheet: Fig.1
Fig.1b
	IP	OSARIP
Reaction time (s)	Absorbance (a.u.)	Absorbance (a.u.)
0	2.015	2.6193
0.7	2.0139	2.6191
1.4	2.0131	2.6182
2.1	2.0138	2.6189
2.8	2.0129	2.6185
3.5	2.0137	2.6212
4.2	2.012	2.6192
4.9	2.0129	2.6172
5.6	2.0121	2.6324
6.3	2.0114	2.6032
7	2.0121	2.5967
7.7	2.01	2.5943
8.4	2.0108	2.5927
9.1	2.0096	2.5915
9.8	2.0105	2.5901
10.5	2.0083	2.5911
11.2	2.009	2.5891
11.9	2.0091	2.5893
12.6	2.0083	2.5882
13.3	2.0076	2.5869
14	2.0078	2.5864
14.7	2.0076	2.5854
15.4	2.0072	2.5839
16.1	2.0074	2.583
16.8	2.0066	2.5821
17.5	2.006	2.5806
18.2	2.0058	2.5802
18.9	2.005	2.5793
19.6	2.0043	2.5777
20.3	2.0044	2.5763
21	2.0056	2.5763
21.7	2.0044	2.5744
22.4	2.004	2.5726
23.1	2.0031	2.5725
23.8	2.0018	2.5711
24.5	2.0014	2.57
25.2	2.002	2.5692
25.9	2.0011	2.5673
26.6	2.0008	2.5663
27.3	2.0005	2.5652
28	1.999	2.564
28.7	1.999	2.5629
29.4	1.9972	2.5613
30.1	1.9979	2.5594
30.8	1.998	2.5582
31.5	1.9975	2.5567
32.2	1.9967	2.5556
32.9	1.9969	2.5543
33.6	1.9953	2.553
34.3	1.9942	2.5514
35	1.9946	2.5505
35.7	1.9954	2.5495
36.4	1.9931	2.5483
37.1	1.9934	2.5462
37.8	1.9921	2.545
38.5	1.9916	2.5434
39.2	1.9915	2.5428
39.9	1.9908	2.5408
40.6	1.9914	2.5405
41.3	1.9906	2.5386
42	1.9896	2.5365
42.7	1.9888	2.5358
43.4	1.9884	2.534
44.1	1.9885	2.5331
44.8	1.987	2.5327
45.5	1.9857	2.5309
46.2	1.9861	2.5295
46.9	1.9845	2.5276
47.6	1.9856	2.5268
48.3	1.9841	2.5243
49	1.9834	2.5239
49.7	1.9836	2.5225
50.4	1.9823	2.5213
51.1	1.9828	2.5204
51.8	1.9818	2.5186
52.5	1.9822	2.518
53.2	1.98	2.5165
53.9	1.9795	2.5151
54.6	1.98	2.5137
55.3	1.9791	2.5128
56	1.9782	2.5113
56.7	1.9771	2.5099
57.4	1.9768	2.508
58.1	1.977	2.5068
58.8	1.9753	2.5059
59.5	1.9759	2.5042
60.2	1.9744	2.503
60.9	1.9736	2.501

## Sheet: Fig.2
Fig.2a								Fig.2b
	DDP concentration (g L-1)	0	0.05	0.1	0.15			DDP concentration (g L-1)	μp	σp	f(x)=1/(x*ln(σ)*sqrt(2*π))*exp(-(ln(x)-ln(μ))^2/2/(ln(σ))^2)
Molecular weight (Da)		Rejection (%)						0	0.61	1.3	1/(x*ln(1.13)*sqrt(2*π))*exp(-(ln(x)-ln(0.52))^2/2/(ln(1.13))^2)
92		21.6	31.9	47.5	28.7			0.05	0.54	1.17	1/(x*ln(1.13)*sqrt(2*π))*exp(-(ln(x)-ln(0.52))^2/2/(ln(1.13))^2)
150		59.6	86.1	94	78.4			0.1	0.52	1.13	1/(x*ln(1.13)*sqrt(2*π))*exp(-(ln(x)-ln(0.52))^2/2/(ln(1.13))^2)
180		74.2	94.5	99.2	90.4			0.15	0.56	1.23	1/(x*ln(1.13)*sqrt(2*π))*exp(-(ln(x)-ln(0.52))^2/2/(ln(1.13))^2)
342		100	100	100	100
Fig.2c
Salt concentration=1000 ppm
	IP		OSARIP
	Rejection (%)	error bar	Rejection	error bar
Na2SO4	97.3733	0.4846	99.66	0.1357
MgSO4	97.23	0.7957	99.8467	0.15
MgCl2	90.6067	1.263	99.0833	0.14643
CaCl2	90.07	1.48	99	0.1949
NaCl	21.47	2.6227	38.8633	1.73203
LiCl	18.7033	2.19563	40.7833	3.88323
	Water Permeance (Lm-2h-1bar-1)	error bar	Water Permeance (Lm-2h-1bar-1)	error bar
	11.33	0.53	8.79	0.13

## Sheet: Fig.3
Fig.3a							Fig.3b
Mg2+/Li+ mass ratios	Li+ Rejection (%)	error bar	Mg2+ Rejection (%)	error bar	Li+/Mg2+ selectivity		Concentration (ppm)	Li+ Rejection (%)	error bar	Mg2+ Rejection (%)	error bar	Li+/Mg2+ selectivity
10:1	-17.25	4.6232	99.78	0.0236	548.45		2000	-48.35	3.3134	99.93	0.0131	2012.22
20:1	-48.35	3.3134	99.93	0.0131	2012.22		3000	-52.71	4.78586	99.25	0.1324	204.95
40:1	-60.23	6.223	99.9	0.0176	1705.08		4000	-73.2	4.67637	99.15	0.1485	204.94
60:1	-47.14	5.72183	99.96	0.0117	4147.88		5000	-94.35	5.6322	98.94	0.2125	184.619

## Sheet: Fig.4
	Fig.4b							Fig.4c
	Mean pore size (dp,Å)	Li+/Mg2+ selectivity	Li+ Rejection (%)	Mg2+ Rejection (%)	Water Permeance (Lm-2h-1bar-1)			Mean pore size (dp,Å)	Li+ permeability (um s-1)	Mg2+ permeability (um s-1)
	5.2	828.35	-48.35	99.93	8.49			5.2	7.3128	0.0019
	5.3	654.93	-47.48	99.77	7.075			5.3	6.0738	0.0052
	5.4	116.9	-44.96	98.76	7.075			5.4	6.1426	0.0285
	5.6	86.75	-48.44	98.29	7.7825			5.6	7.105	0.0399
	5.9	47.39	-28.44	97.29	9.1975			5.9	9.3148	0.0983
	6.1	20.87	-20.26	94.24	11.32			6.12	8.7138	0.2261
	6.2	16.02	-19.26	92.56	14.15			6.18	11.4428	0.3772
	6.3	7.38	-17.41	84.19	16.2725			6.27	12.6535	0.4743
								6.34	17.4826	1.094
